# Supplementary material for: The Swr1 chromatin-remodeling complex prevents genome instability induced by replication fork progression defects
Source: Nat Commun. 2018 Sep 11;9:3680. doi: 10.1038/s41467-018-06131-2 (PMC6134005; doi:10.1038/s41467-018-06131-2)
Supplement: Supplementary file 4 — Supplementary Data 1 [file 41467_2018_6131_MOESM4_ESM.xlsx]

## Sheet: CONTENTS
Supplementary Data 1. P-values for differences between GCR rates.
Sheet 1	P- values for differences between dGCR rates in Table 1, with significant differences highlighted in red
Sheet 2	P-values for differences between sGCR rates in Table 1, with significant differences highlighted in red
Sheet 3	P-values for differences between uGCR rates in Table 1, with significant differences highlighted in red
Sheet 4	P-values for differences between dGCR rates in Supplementary Table 1, with significant differences highlighted in red
Sheet 5	P-values for differences between dGCR rates in Supplementary Table 2, with significant differences highlighted in red

## Sheet: 1
	WT	swr1	htz1	mrc1	mrc1 swr1	mrc1 htz1	mrc1-aq	mrc1-aq swr1	mrc1-aq htz1	mrc1-1-843	mrc1-1-843 swr1	mrc1-1-843 htz1	tof1	tof1 swr1	tof1 htz1	csm3	csm3 swr1	csm3 htz1
WT		0.0139	0.01684	8e-05	< .00001	< .00001	0.00308	0.0035	0.00194	0.0008	< .00001	< .00001	0.00012	< .00001	< .00001	< .00001	< .00001	< .00001
swr1	0.0139		0.53526		< .00001			0.44726			< .00001		0.0703	< .00001		0.00244	< .00001
htz1	0.01684	0.53526				< .00001			0.1074			< .00001	0.00714		< .00001	0.00016		< .00001
mrc1	8e-05				< .00001	< .00001	0.05614			0.19706			0.4777			0.20766
mrc1 swr1	< .00001	< .00001		< .00001		0.77948		< .00001			0.14706			8e-05			< .00001
mrc1 htz1	< .00001		< .00001	< .00001	0.77948				< .00001			0.00634			0.00018			0.00044
mrc1-aq	0.00308			0.05614				0.74896	0.6818	0.3843
mrc1-aq swr1	0.0035	0.44726			< .00001		0.74896		0.76418		< .00001			< .00001			0.00026
mrc1-aq htz1	0.00194		0.1074			< .00001	0.6818	0.76418				< .00001			0.00044			0.0004
mrc1-1-843	0.0008			0.19706			0.3843				< .00001	< .00001
mrc1-1-843 swr1	< .00001	< .00001			0.14706			< .00001		< .00001		0.98404		0.00052			< .00001
mrc1-1-843 htz1	< .00001		< .00001			0.00634			< .00001	< .00001	0.98404				0.00194			0.00308
tof1	0.00012	0.0703	0.00714	0.4777										0.001	0.00034	0.14706
tof1 swr1	< .00001	< .00001			8e-05			< .00001			0.00052		0.001		0.13622		0.65994
tof1 htz1	< .00001		< .00001			0.00018			0.00044			0.00194	0.00034	0.13622				0.9124
csm3	< .00001	0.00244	0.00016	0.20766									0.14706				0.00634	0.00086
csm3 swr1	< .00001	< .00001			< .00001			0.00026			< .00001			0.65994		0.00634		0.11184
csm3 htz1	< .00001		< .00001			0.00044			0.0004			0.00308			0.9124	0.00086	0.11184
Mann-Whitney 2-tailed tests were used to calculate the p-values for the significance of the difference in the dGCR rates between different strains for the GCR rates present in Table 1. The comparisons are between each genotype on the left side and each genotype at the top, as indicated. Red text at each intersection indicates the p-value for a significant difference and black text at each interse…

## Sheet: 2
	WT	swr1	htz1	mrc1	mrc1 swr1	mrc1 htz1	mrc1-aq	mrc1-aq swr1	mrc1-aq htz1	mrc1-1-843	mrc1-1-843 swr1	mrc1-1-843 htz1	tof1	tof1 swr1	tof1 htz1	csm3	csm3 swr1	csm3 htz1
WT		0.53526	0.00072	< .00001	< .00001	N/D	0.75656	0.9442	0.80258	0.00022	< .00001	< .00001	0.0012	< .00001	N/D	0.001	< .00001	N/D
swr1	0.53526		0.00062		< .00001			0.33204			< .00001		0.00736	0.00012		0.00466	0.00052
htz1	0.00072	0.00062				N/D			0.00038			< .00001	8e-05		N/D	< .00001		N/D
mrc1	< .00001				< .00001	N/D	< .00001			0.02034			0.0251			0.04136
mrc1 swr1	< .00001	< .00001		< .00001		N/D		< .00001			0.85716			< .00001			< .00001
mrc1 htz1	N/D		N/D	N/D	N/D				N/D			N/D			N/D			N/D
mrc1-aq	0.75656			< .00001				0.70394	0.33706	0.00012
mrc1-aq swr1	0.9442	0.33204			< .00001		0.70394		0.90448		< .00001			< .00001			< .00001
mrc1-aq htz1	0.80258		0.00038			N/D	0.33706	0.90448				< .00001			N/D			N/D
mrc1-1-843	0.00022			0.02034			0.00012				0.00012	< .00001
mrc1-1-843 swr1	< .00001	< .00001			0.85716			< .00001		0.00012		0.02926		0.00016			0.00012
mrc1-1-843 htz1	< .00001		< .00001			N/D			< .00001	< .00001	0.02926				N/D			N/D
tof1	0.0012	0.00736	8e-05	0.0251										0.00148	N/D	0.97606
tof1 swr1	< .00001	0.00012			< .00001			< .00001			0.00016		0.00148		N/D		0.21498
tof1 htz1	N/D		N/D			N/D			N/D			N/D	N/D	N/D				N/D
csm3	0.001	0.00466	< .00001	0.04136									0.97606				0.00714	N/D
csm3 swr1	< .00001	0.00052			< .00001			< .00001			0.00012			0.21498		0.00714		N/D
csm3 htz1	N/D		N/D			N/D			N/D			N/D			N/D	N/D	N/D
Mann-Whitney 2-tailed tests were used to calculate the p-values for the significance of the difference in the sGCR rates between different strains for the GCR rates present in Table 1. The comparisons are between each genotype on the left side and each genotype at the top, as indicated. Red text at each intersection indicates the p-value for a significant difference and black text at each interse…

## Sheet: 3
	WT	swr1	htz1	mrc1	mrc1 swr1	mrc1 htz1	mrc1-aq	mrc1-aq swr1	mrc1-aq htz1	mrc1-1-843	mrc1-1-843 swr1	mrc1-1-843 htz1	tof1	tof1 swr1	tof1 htz1	csm3	csm3 swr1	csm3 htz1
WT		0.04136	0.05744	0.2113	< .00001	< .00001	< .00001	< .00001	0.0003	0.5552	< .00001	< .00001	0.24604	0.00012	0.00988	0.00906	0.00048	0.1141
swr1	0.04136		0.76418		< .00001			< .00001			< .00001		< .00001	< .00001		< .00001	< .00001
htz1	0.05744	0.76418				< .00001			0.0004			< .00001	0.00142		8e-05	0.0001		0.00086
mrc1	0.2113				< .00001	< .00001	< .00001			0.44726			0.69654			0.02088
mrc1 swr1	< .00001	< .00001		< .00001		0.4777		0.00018			0.0703			< .00001			< .00001
mrc1 htz1	< .00001		< .00001	< .00001	0.4777				0.00152			0.00142			< .00001			< .00001
mrc1-aq	< .00001			< .00001				0.00194	0.04444	< .00001
mrc1-aq swr1	< .00001	< .00001			0.00018		0.00194		0.3125		< .00001			0.00194			< .00001
mrc1-aq htz1	0.0003		0.0004			0.00152	0.04444	0.3125				0.35238			0.00318			0.00152
mrc1-1-843	0.5552			0.44726			< .00001				< .00001	< .00001
mrc1-1-843 swr1	< .00001	< .00001			0.0703			< .00001		< .00001		< .00001		< .00001			< .00001
mrc1-1-843 htz1	< .00001		< .00001			0.00142			0.35238	< .00001	< .00001				< .00001			< .00001
tof1	0.24604	< .00001	0.00142	0.69654										< .00001	0.00466	0.0041
tof1 swr1	0.00012	< .00001			< .00001			0.00194			< .00001		< .00001		0.001		0.02926
tof1 htz1	0.00988		8e-05			< .00001			0.00318			< .00001	0.00466	0.001				0.0536
csm3	0.00906	< .00001	0.0001	0.02088									0.0041				0.05614	0.08544
csm3 swr1	0.00048	< .00001			< .00001			< .00001			< .00001			0.02926		0.05614		0.00086
csm3 htz1	0.1141		0.00086			< .00001			0.00152			< .00001			0.0536	0.08544	0.00086
Mann-Whitney 2-tailed tests were used to calculate the p-values for the significance of the difference in the uGCR rates between different strains for the GCR rates present in Table 1. The comparisons are between each genotype on the left side and each genotype at the top, as indicated. Red text at each intersection indicates the p-value for a significant difference and black text at each interse…

## Sheet: 4
	WT	swr1	mrc1	mrc1 swr1	htz1	htz1 swr1	mrc1 htz1	mrc1 htz1 swr1	tof1	tof1 swr1	mrc1 tof1	mrc1 tof1 swr1	mrc1-aq	mrc1-aq swr1	mrc1-aq tof1	mrc1-aq tof1 swr1	mrc1-1-843	mrc1-1-843 swr1	mrc1-1-843 tof1	mrc1-1-843 tof1 swr1	csm3	csm3 swr1	mrc1 csm3	mrc1 csm3 swr1	mrc1-aq csm3	mrc1-aq csm3 swr1	mrc1-1-843 csm3	mrc1-1-843 csm3 swr1
WT		0.0139	8e-05	< .00001	0.01684	0.00544	< .00001	< .00001	0.00012	< .00001	< .00001	< .00001	0.00308	0.0035	< .00001	0.00012	0.0008	< .00001	< .00001	< .00001	< .00001	< .00001	< .00001	< .00001	< .00001	< .00001	< .00001	8e-05
swr1	0.0139			< .00001	0.53526	0.80258		< .00001		< .00001		< .00001		0.44726		0.00012		< .00001		< .00001		< .00001		< .00001		0.00022		8e-05
mrc1	8e-05			< .00001			< .00001	< .00001	0.4777		< .00001	< .00001	0.05614				0.19706				0.20766		< .00001	< .00001
mrc1 swr1	< .00001	< .00001	< .00001				0.77948	0.4593		< .00001	0.01928	0.0271		< .00001				0.14706				< .00001	0.0007	0.00038
htz1	0.01684	0.53526				0.65994	< .00001	< .00001
htz1 swr1	0.00544	0.80258			0.65994			< .00001
mrc1 htz1	< .00001		< .00001	0.77948	< .00001			0.242
mrc1 htz1 swr1	< .00001	< .00001	< .00001	0.4593	< .00001	< .00001	0.242
tof1	0.00012		0.4777							0.00062	< .00001	< .00001	0.25014		0.06288	0.00194	0.71138		< .00001	< .00001	0.14706
tof1 swr1	< .00001	< .00001		< .00001					0.00062			< .00001		0.00034		0.03236		< .00001		< .00001		0.09692
mrc1 tof1	< .00001		< .00001	0.01928					< .00001			0.00012			< .00001				0.92828				0.27134
mrc1 tof1 swr1	< .00001	< .00001	< .00001	0.0271					< .00001	< .00001	0.00012					< .00001				0.93624				0.13362
mrc1-aq	0.00308		0.05614						0.25014					0.74896	0.0035	0.00012	0.3843				0.00634				0.0232	0.00026
mrc1-aq swr1	0.0035	0.44726		< .00001						0.00034			0.74896			0.00142		< .00001				6e-05				0.00194
mrc1-aq tof1	< .00001								0.06288		< .00001		0.0035			0.00782			< .00001						0.72786
mrc1-aq tof1 swr1	0.00012	0.00012							0.00194	0.03236		< .00001	0.00012	0.00142	0.00782					< .00001						0.25848
mrc1-1-843	0.0008		0.19706						0.71138				0.3843					< .00001	< .00001	< .00001	0.02574						< .00001	8e-05
mrc1-1-843 swr1	< .00001	< .00001		0.14706						< .00001				< .00001			< .00001			0.00044		< .00001						0.00046
mrc1-1-843 tof1	< .00001								< .00001		0.92828				< .00001		< .00001			< .00001							1
mrc1-1-843 tof1 swr1	< .00001	< .00001							< .00001	< .00001		0.93624				< .00001	< .00001	0.00044	< .00001									0.92828
csm3	< .00001		0.20766						0.14706				0.00634				0.02574					0.00318	< .00001	< .00001	0.96012	0.09296	< .00001	8e-05
csm3 swr1	< .00001	< .00001		< .00001						0.09692				6e-05				< .00001			0.00318			< .00001		0.74896		< .00001
mrc1 csm3	< .00001		< .00001	0.0007							0.27134										< .00001			< .00001	0.0018		0.20766
mrc1 csm3 swr1	< .00001	< .00001	< .00001	0.00038								0.13362									< .00001	< .00001	< .00001			< .00001		0.41794
mrc1-aq csm3	< .00001												0.0232		0.72786						0.96012		0.0018			0.16152	0.00038
mrc1-aq csm3 swr1	< .00001	0.00022											0.00026	0.00194		0.25848					0.09296	0.74896		< .00001	0.16152			8e-05
mrc1-1-843 csm3	< .00001																< .00001		1		< .00001		0.20766		0.00038			0.00094
mrc1-1-843 csm3 swr1	8e-05	8e-05															8e-05	0.00046		0.92828	8e-05	< .00001		0.41794		8e-05	0.00094
Mann-Whitney 2-tailed tests were used to calculate the p-values for the significance of the difference in the dGCR rates between different strains for the GCR rates present in Supplementary Table 1. The comparisons are between each genotype on the left side and each genotype at the top, as indicated. Red text at each intersection indicates the p-value for a significant difference and black text a…

## Sheet: 5
	WT	htz1	htz1-K(126,133)R	htz1-K(4,9,11,15)R	htz1-K(4,9,11,15)Q	htz1-K(4,9,11,15,126,133)R	htz1--1-114	htz1--1-120	mrc1	mrc1 htz1	mrc1 htz1-K(126,133)R	mrc1 htz1-K(4,9,11,15)R	mrc1 htz1-K(4,9,11,15)Q	mrc1 htz1-K(4,9,11,15,126,133)R	mrc1 htz1--1-114	mrc1 htz1--1-120	tof1	tof1 htz1	tof1 htz1-K(126,133)R	csm3	csm3 htz1	csm3 htz1-K(126,133)R
WT		0.01684	0.76418	0.44726	0.39532	0.00262	0.28014	0.34722	8e-05	< .00001	8e-05	< .00001	< .00001	< .00001	< .00001	< .00001	0.00012	< .00001	0.00116	< .00001	< .00001	< .00001
htz1	0.01684		0.0035	0.16758	0.0232	0.12356	0.17384	0.16152		< .00001								< .00001			< .00001
htz1-K(126,133)R	0.76418	0.0035		0.34722	0.63122	0.00086	0.13622	0.14706			< .00001								0.0006			< .00001
htz1-K(4,9,11,15)R	0.44726	0.16758	0.34722		0.12356	0.04338	0.76418	0.96012				0.00018
htz1-K(4,9,11,15)Q	0.39532	0.0232	0.63122	0.12356		0.00222	0.11184	0.08012					0.00016
htz1-K(4,9,11,15,126,133)R	0.00262	0.12356	0.00086	0.04338	0.00222		0.05614	0.01778						0.00026
htz1--1-114	0.28014	0.17384	0.13622	0.76418	0.11184	0.05614		0.9124							< .00001
htz1--1-120	0.34722	0.16152	0.14706	0.96012	0.08012	0.01778	0.9124									< .00001
mrc1	8e-05									< .00001	0.9124	0.02926	0.28914	0.00262	< .00001	0.00012	0.4777			0.20766
mrc1 htz1	< .00001	< .00001							< .00001		< .00001	< .00001	< .00001	< .00001	0.01352			0.00018			0.00044
mrc1 htz1-K(126,133)R	8e-05		< .00001						0.9124	< .00001		0.0455	0.36812	0.0035	< .00001	0.0004			0.72786			0.1031
mrc1 htz1-K(4,9,11,15)R	< .00001			0.00018					0.02926	< .00001	0.0455		0.05118	0.09296	0.00012	0.00932
mrc1 htz1-K(4,9,11,15)Q	< .00001				0.00016				0.28914	< .00001	0.36812	0.05118		0.00544	< .00001	0.0003
mrc1 htz1-K(4,9,11,15,126,133)R	< .00001					0.00026			0.00262	< .00001	0.0035	0.09296	0.00544		8e-05	0.1074
mrc1 htz1--1-114	< .00001						< .00001		< .00001	0.01352	< .00001	0.00012	< .00001	8e-05		0.0002
mrc1 htz1--1-120	< .00001							< .00001	0.00012	< .00001	0.0004	0.00932	0.0003	0.1074	0.0002
tof1	0.00012								0.4777									0.0003	0.36812	0.14706
tof1 htz1	< .00001	< .00001								0.00018							0.0003		0.00222		0.9124
tof1 htz1-K(126,133)R	0.00116		0.0006								0.72786						0.36812	0.00222				0.14706
csm3	< .00001								0.20766								0.14706				0.00086	0.50286
csm3 htz1	< .00001	< .00001								0.00044								0.9124		0.00086		0.00222
csm3 htz1-K(126,133)R	< .00001		< .00001								0.1031								0.14706	0.50286	0.00222
Mann-Whitney 2-tailed tests were used to calculate the p-values for the significance of the difference in the dGCR rates between different strains for the GCR rates present in Supplementary Table 2. The comparisons are between each genotype on the left side and each genotype at the top, as indicated. Red text at each intersection indicates the p-value for a significant difference and black text a…
